# Supplementary material for: Distortion-Aware Routing and Parameter-Shared MoE for Multispectral Remote Sensing Super-Resolution
Source: Sensors (Basel). 2026 Apr 1;26(7):2186. doi: 10.3390/s26072186 (PMC13075315; doi:10.3390/s26072186)
Supplement: Supplementary file 1 [file sensors-26-02186-s001.zip]

Archive with 1 entries (1 files):
- sensors-4160616-supplementary.pdf
